# Supplementary material for: High intensity functional training for people with spinal cord injury & their care partners
Source: Spinal Cord. 2024 Mar 22;62(7):357–66. doi: 10.1038/s41393-024-00977-8 (PMC11230911; doi:10.1038/s41393-024-00977-8)
Supplement: Supplementary file 3 — Appendix 2 [file 41393_2024_977_MOESM3_ESM.xlsx]

## Sheet: Appendix
	Session #	Workout Structure	Exercise	Version 2	Version 3	Primary Skill
Week 1	1	AMRAP	banded pull downs - pronated grip		Ring Rows	Strength
	1		move			Cardiovascular endurance
	2	AMRAP	medicine ball wall ball	medicine ball front raise		Cardiovascular endurance
	2		medicine ball rotation			Cardiovascular endurance
	2	Intervals	rope swings			Speed
Week 2	3	EMOM	vertical press			Strength
	3		medicine ball slams			Power
	3		single arm banded row			Strength
	3		U-turns		Multi-directional step around box	Agility
	3	Intervals	move		ambulation	Cardiovascular endurance
	3		burpees			Balance
	4	Partner WOD For Time	move			Cardiovascular endurance
	4		lateral dead lifts			Strength
	4		free weight bent over row			Strength
	4		rope swings			Cardiovascular endurance
	4		burpees			Balance
	4		move			Cardiovascular endurance
Week 3	5	AMRAP	medicine ball slams			Power
	5		single arm banded press			Strength
	5		hoist	hoist + hold		Strength
	5		move			Cardiovascular endurance
	5	Mobility	thoracic rotation			Flexibility
	5		thoracic extension
	5		thoracic rotation + side bending
	5		overhead press
	5		upper trapeizus stretch
	6	EMOM	banded pull downs - pronated grip			Strength
	6		medicine ball wall crawl	medicine ball front raise	ring rows	Coordination
	6	Intervals	battle ropes			Cardiovascular endurance
	6	Intervals	battle ropes			Cardiovascular endurance
Week 4	7	AMRAP	shadow boxing			Coordination
	7	Partner WOD Intervals	heavy bag boxing			Power
	7	Partner WOD For Time	rope swings			Speed
	7		u-turns	medicine ball rotations	Multi-directional step around box	Agility
	8	AMRAP	forward sled drag	sled pull		Cardiovascular endurance
	8		vertical press			Strength
	8	AMRAP	medicine ball Ground to Shoulder	medicine ball knee to shoulder		Cardiovascular endurance
	8		banded pallof press			Strength
	8	Mobility	seated childs pose			Flexibility
	8		wrist flexor stretch
	8		posterior shoulder stretch
	8		shoulder rolls forward
	8		shoulder rolls backward
	8		seated latissimus dorsi stretch
	8		thoracic rotation
Week 5	9	AMRAP	move			Cardiovascular endurance
	9		battle ropes			Cardiovascular endurance
	9		free weight side bends			Strength
	9		medicine ball rotations			Strength
	9		medicine ball front raise			Strength
	9	Intervals	move			Cardiovascular endurance
	9	Mobility	seated childs pose			Flexibility
	9		posterior shoulder stretch
	9		shoulder rolls forward
	9		shoulder rolls backward
	9		upper trapeizus stretch
	10	Team WOD For Time	burpees			Cardiovascular endurance
	10		hoist	hoist + hold		Strength
	10		landmine press			Strength
	10		move			Cardiovascular endurance
	10		rope swings			Cardiovascular endurance
Week 6	11	Aerobic	move			Cardiovascular endurance
	11	EMOM	medicine ball over shoulder wall taps			Cardiovascular endurance
	11		medicine ball wall crawl	medicine ball front raise	medicine ball wall ball	Strength
	11		seal jacks		seal jacks + step	Cardiovascular endurance
	11	Mobility	neck circles			Flexibility
	11		posterior shoulder stretch
	11		shoulder rolls forward
	11		shoulder rolls backward
	11		seated childs pose
	11		wrist circles
	12	Aerobic	move			Cardiovascular endurance
	12	AMRAP	forward sled drag	sled pull		Cardiovascular endurance
	12		medicine ball rotations			Cardiovascular endurance
	12	AMRAP	vertical press	medicine ball front raise		Strength
	12		single arm banded row			Strength
	12		burpees			Cardiovascular endurance
	12	Random Burpee	burpees			Balance
Week 7	13	AMRAP	shadow boxing			Cardiovascular endurance
	13	Intervals	heavy bag boxing			Cardiovascular endurance
	13	Intervals	Forward push-push-stop-burpee		Forward step-step-step-stop-burpee	Agility
	13		Backward push-push-stop-burpee		Backwards step-step-step-stop
	13		Forward ¼ way, turn, backward ¼ of the way, repeat		Forward ¼ way, turn, backward ¼ of the way, repeat
	13		Backward ¼ way, turn, forward ¼ of the way, repeat		Backward ¼ way, turn, forward ¼ of the way, repeat
	13		forward weave		Forward weave
	13		backward weave		Backward weave
	13	Mindfulness	Mindfulness
	14	EMOM	landmine row			Strength
	14		medicine ball slams			Power
	14		propulsion		burpee	Agility
	14	Intervals	rope swings			Cardiovascular endurance
Week 8	15	Team WOD For Time	SkiErg			Cardiovascular endurance
	15		medicine ball ground to shoulder	medicine ball knee to shoulder		Cardiovascular endurance
Week 9	16	Intervals	I raise			Strength
	16		Y raise			Strength
	16		T raise			Strength
	16		trunk rotations			Balance
	16		90/90 shoulder external rotation	neutral shoulder external rotation		Strength
	16		lift and chop			Strength
	16	Intervals	battle ropes			Cardiovascular endurance
	16	Intervals	battle ropes			Cardiovascular endurance
	16	Intervals	battle ropes			Power
	16	Mobility	thoracic rotation			Flexibility
	16		thoracic extension
	16		thoracic rotation + side bending
	16		scapular protraction +retraction
	16		overhead press
	16		overhead shoulder rotation
	17	AMRAP	burpees		goblet squat	Cardiovascular endurance
	17		free weight side bends			Strength
	17		seal jacks		box step up and over	Cardiovascular endurance
	17		forward sled drag	sled pull		Cardiovascular endurance
	17	AMRAP	SkiErg			Cardiovascular endurance
	17		medicine ball over shoulder wall taps			Cardiovascular endurance
	17		medicine ball wall ball	medicine ball front raise		Cardiovascular endurance
Week 10	18	Partner WOD For Time	move			Cardiovascular endurance
	18		hoist	hoist + hold	ring rows or pull ups	Strength
	18		medicine ball wall ball	medicine ball front raise	push ups	Cardiovascular endurance
	18		medicine ball rotation		body weight squat	Cardiovascular endurance
	18		move			Cardiovascular endurance
	19	Mobility	thoracic rotation			Flexibility
	19		thoracic extension
	19		thoracic rotation + side bending
	19		scapular protraction +retraction
	19		overhead press
	19		overhead shoulder rotation
	19	Postural Exercises	chin tuck holds			Strength
	19		isometric cervical sidebending holds
	19		band pull aparts
	19		band pull aparts
	19		banded serratus crawl
	19		I raise
	19		Y raise
	19		T raise
	19		seated dips
	19	Aerobic	move			Cardiovascular endurance
	19	Mobility	wrist flexion			Flexibility
	19		wrist extension
	19		radial deviation
	19		ulnar deviation
	19		pronation and supination
	19		free weight shrug
Week 11	20	EMOM	U-turns	seal jacks	multi-directional lunge around box	Agility
	20		band resisted ring dips		push ups	Strength
	20		alternating ring chops		body weight squat	Strength
	20		move			Cardiovascular endurance
	20	Mindfulness	mindfulness
	21	AMRAP	lateral sled pull			Strength
	21		SkiErg		bike	Cardiovascular endurance
	21		medicine ball ground to shoulder			Cardiovascular endurance
	21	Strength Training	barbell bench press			Strength
Week 12	22	Aerobic	move			Cardiovascular endurance
	22	Partner WOD For Time	seal jacks		lateral step up and over	Cardiovascular endurance
	22		burpees			Cardiovascular endurance
	22		bilateral free weight bicep curls		ring rows	Strength
	22		free weight side bends			Strength
	22		band pull aparts			Strength
	22		plate wheelies	shadow boxing	plank shoulder taps	Agility
	22		U-turns	shadow boxing	abmat sit ups	Agility
	22		sled pull			Cardiovascular endurance
	22		medicine ball rotational toss			Power
	22		medicine ball ground to shoulder			Cardiovascular endurance
	22		medicine ball wall ball	vertical press	Presses	Cardiovascular endurance
	22		move			Cardiovascular endurance
	22		move	rope swings		Cardiovascular endurance
	23	Mobility	thoracic rotation			Flexibility
	23		thoracic extension
	23		thoracic rotation + side bending
	23		scapular protraction +retraction
	23		overhead press
	23		overhead shoulder rotation
	23	EMOM	landmine press			Strength
	23		banded pull downs - supinated grip			Strength
	23		banded pallof press			Strength
	23		medicine ball rotations			Cardiovascular endurance
	23	Team Relay For Time	move			Speed
	23		move			Speed
	24	Team WOD For Time	burpees			Cardiovascular endurance
	24		seal jacks			Cardiovascular endurance
	24		seated dips			Strength
	24		shadow boxing			Cardiovascular endurance
	24		U-turns	shadow boxing		Agility
	24		ring rows			Strength
	24		body weight squats			Strength
	24		reverse lunge			Strength
	24		double unders			Speed
	24		medicine ball wall ball	medicine ball front raise		Cardiovascular endurance
	24		medicine ball slams			Power
	24		medicine ball Over Shoulder Wall Taps			Cardiovascular endurance
	24		medicine ball Ground to Shoulder			Cardiovascular endurance
	24		medicine ball push and get			Cardiovascular endurance
	24		vertical press			Strength
	24		free weight side bends			Strength
	24		bent over row			Strength
	24		Hoist	hoist + hold		Strength
	24		forward sled drag	sled pull		Cardiovascular endurance
	24		rope swings			Cardiovascular endurance
	24		move			Cardiovascular endurance
	25	Aerobic	move			Cardiovascular endurance
	25	Strength Training	barbell bench press			Strength
	25	Intervals	battle ropes			Cardiovascular endurance
	25	AMRAP	medicine ball slams			Power
	25		medicine ball wall ball	medicine ball front raise		Cardiovascular endurance
	25		medicine ball ground to shoulder			Cardiovascular endurance
	25		medicine ball rotations			Cardiovascular endurance
	25	Intervals	propulsion		ambulation	Cardiovascular endurance
	25		burpees			Balance
Week 14	26	AMRAP	medicine ball wall ball	medicine ball front raise		Cardiovascular endurance
	26		banded pallof press		ring rows or pull ups	Strength
	26	AMRAP	medicine ball slams			Power
	26		medicine ball rotations		body weight squats	Cardiovascular endurance
	26	Intervals	rope swing			Cardiovascular endurance
	27	Partner WOD AMRAP	hoist + hold			Strength
	27		free weight side bends		suitcase carry step-ups	Strength
	27		Free weight curl to press		thrusters	Strength
	27		move			Cardiovascular endurance
	27	Team WOD For Time	burpees			Cardiovascular endurance
Week 15	28	EMOM	rope tricep push down	rope pull down	diamond pushup	Strength
	28		free weight bent over row		single leg hinge to row	Strength
	28		u-turns	seal jacks	30 forward zig-zag hops; 30 backward zig-zag hops	Agility
	28	AMRAP	reverse sled drag	sled pull		Cardiovascular endurance
	28	Aerobic	move			Cardiovascular endurance
	29	For time	barbell bench press			Strength
	29		medicine ball rotations			Cardiovascular endurance
	29		medicine ball ground to shoulder			Cardiovascular endurance
	29		SkiErg			Cardiovascular endurance
	29	Intervals	seal jacks		reverse lunge	Cardiovascular endurance
	29		burpees			Cardiovascular endurance
Week 16	30	Partner WOD AMRAP	medicine ball wall ball	medicine ball front raise		Cardiovascular endurance
	30		medicine ball rotational toss			Power
	30		seal jacks		lateral lunge holding medicine ball	Cardiovascular endurance
	30	Partner WOD AMRAP	landmine press			Strength
	30		band pull aparts			Strength
	30		battle ropes			Speed
	30	Intervals	move			Cardiovascular endurance
	31	For time	sled pull			Cardiovascular endurance
	31		burpees			Cardiovascular endurance
	31		reverse sled drag	sled pull		Cardiovascular endurance
	31		rope swing		single unders	Cardiovascular endurance
	31	Mobility	thoracic rotation			Flexibility
	31		thoracic extension
	31		snow angels
	31		seated childs pose
	31		posterior shoulder stretcher
	31		shoulder rolls forward
	31		shoulder rolls backward
	31		forearm circles
	31	Partner WOD AMRAP	move			Cardiovascular endurance
Week 17	32	Aerobic	move			Cardiovascular endurance
	32	Partner WOD AMRAP	hoist	hoist + hold	ring rows	Strength
	32		medicine ball wall ball	medicine ball front raise		Cardiovascular endurance
	32		medicine ball rotations		body weight squats	Cardiovascular endurance
	32	Aerobic	move			Cardiovascular endurance
	32	Mobility	cervical flexion and extension			Flexibility
	32		cervical rotation
	32		thoracic extension
	32		seated childs pose
	32		shoulder rolls forward
	32		shoulder rolls backward
	32		forearm circles
	33	Intervals	I raise			Strength
	33		Y raise			Strength
	33		T raise			Strength
	33		trunk rotations			Balance
	33		90/90 shoulder external roation	neutral external rotation		Strength
	33		lift and chop			Strength
	33	EMOM	bob and weave			Accuracy
	33		single arm banded row			Strength
	33		medicine ball ground to up and over box		with burpee	Strength
	33	Intervals	move			Cardiovascular endurance
	33	Aerobic	move			Cardiovascular endurance
Week 18	34	EMOM	pull ups			Strength
	34		goodmorning to overhead press		single kettle bell deadlift to overhead press	Strength
	34		landmine twist			Strength
	34		propulsion	medicine ball slam to color (forward or horizontal)	body weight squats	Agility
	34	Team Relay For Time	SkiErg			Speed
	34		propulsion		ambulation	Speed
	35	Team WOD For Time	SkiErg			Cardiovascular endurance
	35		medicine ball Ground to Shoulder	medicine ball knee to shoulder		Cardiovascular endurance
	35	Strength Training	bilateral free weight bicep curls			Strength
Week 19	36	Partner WOD Intervals	rope swing			Cardiovascular endurance
	36	EMOM	medicine ball lateral wall ball			Cardiovascular endurance
	36		medicine ball slams			Power
	36		overhead medicine ball hold			Strength
	36	Partner WOD AMRAP	hoist + hold			Strength
	37	Strength Training	barbell bench press			Strength
	37		medicine ball overhead backward toss			Power
	37		burpees			Cardiovascular endurance
	37	Partner WOD AMRAP	SkiErg			Cardiovascular endurance
	37		forward sled drag	sled pull		Cardiovascular endurance
Week 20	38	Intervals	battle ropes			Cardiovascular endurance
	38	EMOM	banded pull downs - pronated grip			Strength
	38		banded pallof press			Strength
	38		Plate wheelies + Burpees	burpees	plate toe taps to burpees	Agility
	38		u-turns	punch to target		Agility
	39	Intervals	rope swing			Cardiovascular endurance
	39		rope swing			Cardiovascular endurance
	39		Y raise			Strength
	39		T raise			Strength
	39		rope swing			Cardiovascular endurance
	39		rope swing			Cardiovascular endurance
	39	For time	barbell bench press			Strength
	39		medicine ball rotations			Cardiovascular endurance
	39		medicine ball ground to shoulder	knee to shoulder		Cardiovascular endurance
	39		SkiErg			Cardiovascular endurance
	39	Intervals	propulsion	seal jacks	ambulation	Cardiovascular endurance
	39		burpees			Balance
Week 21	40	AMRAP	burpees		goblet squat	Cardiovascular endurance
	40		free weight side bends			Strength
	40		seal jacks		box step up and over	Cardiovascular endurance
	40		reverse sled drag	sled pull		Cardiovascular endurance
	40	AMRAP	SkiErg			Speed
	40		medicine ball head taps			Strength
	40		medicine ball wall ball	medicine ball front raise		Cardiovascular endurance
	41	Intervals	move			Cardiovascular endurance
	41
	41	EMOM	medicine ball over shoulder wall taps			Cardiovascular endurance
	41		medicine ball rotations			Cardiovascular endurance
	41		medicine ball front raise hold			Strength
	41	Intervals	hoist	hoist + hold		Strength
	41		hoist	hoist + hold
	41		rope tricep push down	rope pull down
	41		rope tricep push down	rope pull down
	41		hoist + hold	hoist + hold
	41		hoist + hold	hoist + hold
Week 22	42	For Time	sled pull			Cardiovascular endurance
	42		burpees			Cardiovascular endurance
	42		reverse sled drag	sled pull		Cardiovascular endurance
	42		rope swing		single unders	Cardiovascular endurance
	42	Intervals	SkiErg			Cardiovascular endurance
	42	Team Relay For Time	move			Power
	42		u-turns	punch to target		Agility
	43	Partner WOD AMRAP	hoist	hoist + hold		Strength
	43		landmine press			Strength
	43		move			Cardiovascular endurance
	43	Intervals	medicine ball wall ball	medicine ball front raise		Cardiovascular endurance
	43		medicine ball rotations			Cardiovascular endurance
Week 23	44	Partner WOD AMRAP	sled pull			Strength
	44	AMRAP	shadow boxing			Cardiovascular endurance
	44	Partner WOD Intervals	heavy bag boxing			Cardiovascular endurance
	44	Intervals	Forward push-push-stop-burpee		Forward step-step-step-stop-burpee	Agility
	44		Backward push-push-stop-burpee		Backwards step-step-step-stop
	44		Forward ¼ way, turn, backward ¼ of the way, repeat		Forward ¼ way, turn, backward ¼ of the way, repeat
	44		Backward ¼ way, turn, forward ¼ of the way, repeat		Backward ¼ way, turn, forward ¼ of the way, repeat
	44		forward weave		Forward weave
	44		backward weave		Backward weave
	44	Partner WOD AMRAP	move			Cardiovascular endurance
	45	Intervals	hammer over shoulder slam			Coordination
	45		hammer over shoulder slam
	45		hammer low hit
	45		hammer low hit
	45		hammer ditch digger
	45		hammer ditch digger
	45		hammer hold
	45		hammer hold
	45	AMRAP	free weight curl to press			Strength
	45		free weight side bends			Strength
	45		move			Cardiovascular endurance
	45	Partner WOD AMRAP	move			Cardiovascular endurance
	45		rope swing			Cardiovascular endurance
Week 24	46	Partner WOD AMRAP	medicine ball wall ball	medicine ball front raise		Cardiovascular endurance
	46		medicine ball burpees			Strength
	46		medicine ball rotatational lift			Strength
	46		medicine ball rotations			Cardiovascular endurance
	46		move			Cardiovascular endurance
	46	Strength Training	barbell bench press			Strength
	46		landmine row			Strength
	46		medicine ball slams			Power
	46	Intervals	rope swing			Cardiovascular endurance
	47	Intervals	battle ropes			Cardiovascular endurance
	47	AMRAP	bob and weave burpee		burpee box step over	Accuracy
	47		ring rows	banded rows	pull ups	Strength
	47		u-turns	punch to target	Turkish get ups	Agility
	47		move			Cardiovascular endurance
	47	House of Cards	burpees			Cardiovascular endurance
	47		free weight curl to press			Strength
	47		seal jacks		seal jack + step	Cardiovascular endurance
	47		medicine ball slams			Power
Week 25	48	Aerobic	move			Cardiovascular endurance
	48	Intervals	I raise			Strength
	48		Y raise			Strength
	48		T raise			Strength
	48		trunk rotations			Balance
	48		90/90 shoulder external roation	neutral external rotation		Strength
	48		lift and chop			Strength
	48	Partner WOD AMRAP	forward sled drag	sled pull		Cardiovascular endurance
	48		SkiErg			Cardiovascular endurance
	49	Partner WOD AMRAP	move			Cardiovascular endurance
	49	EMOM	hoist	hoist + hold		Strength
	49		u-turns	medicine ball rotations		Agility
	49		medicine ball burpee	medicine ball front raise hold		Strength
	49		medicine ball slams			Power
	49	Partner WOD AMRAP	rope swing			Cardiovascular endurance
	49
	49	Team Relay For Time	SkiErg			Power
	49		plate wheelies + Burpees			Agility
	49		forward sled drag	sled pull		Speed

## Sheet: Terminology
01:00:00	One minute
:60	60 seconds
01:30:00	One minute and 30 seconds
AMRAP	As Many Rounds (or repetitions) As Possible
EMOM	Every Minute (or 1.5, 2, etc.) On the Minute
MOVE	Participants chose their own form of movement for the prescribed exercise which could include skiing, biking, rowing, walking, or propelling
RPE	Rating of Perceived Exertion
