# Supplementary material for: High intensity functional training for people with spinal cord injury & their care partners
Source: Spinal Cord. 2024 Mar 22;62(7):357–66. doi: 10.1038/s41393-024-00977-8 (PMC11230911; doi:10.1038/s41393-024-00977-8)
Supplement: Supplementary file 4 — Dataset [file 41393_2024_977_MOESM4_ESM.xlsx]

## Sheet: Full
Study ID	Event Name	Plegia	CP vs pSCI	State Decile https://www.neighborhoodatlas.medicine.wisc.edu/mapping	National Percentile	Distance from Gym (miles)	Age (years)	Which of the following best describes your biological sex?	Which of the following best describes your race/ethnicity?	What is your total household income?	Which of the following best describes your martial status?	Which of the following is your primary means of getting from place to place within your home?	Which of the following is your primary means of getting from place to place within the community?	PEOPLE WITH SPINAL CORD INJURY ONLY: Date of Diagnosis	Years Since Injury	PEOPLE WITH SPINAL CORD INJURY: Level of Injury (e.g., T12, L2, C7)	PEOPLE WITH SPINAL CORD INJURY ONLY: Is your spinal cord injury a complete or incomplete injury?	Past Medical History: Have you ever been diagnosed with any of the following? (choice=Heart Disease)	Past Medical History: Have you ever been diagnosed with any of the following? (choice=Peripheral Vascular Disease)	Past Medical History: Have you ever been diagnosed with any of the following? (choice=Cerebrovascular Disease (stroke))	Past Medical History: Have you ever been diagnosed with any of the following? (choice=Lung Disease)	Past Medical History: Have you ever been diagnosed with any of the following? (choice=Cancer)	Past Medical History: Have you ever been diagnosed with any of the following? (choice=Diabetes)	Past Medical History: Have you ever been diagnosed with any of the following? (choice=Neuropathy)	Past Medical History: Have you ever been diagnosed with any of the following? (choice=Vision Difficulties)	Past Medical History: Have you ever been diagnosed with any of the following? (choice=Arthritis)	Past Medical History: Have you ever been diagnosed with any of the following? (choice=Alzheimers Disease)	Past Medical History: Have you ever been diagnosed with any of the following? (choice=Dementia)	Past Medical History: Have you ever been diagnosed with any of the following? (choice=Other)	Other - Past Medical History	Current Medications: Please provide a list of all current medications (including prescription and over the counter).	CARE PARTNERS ONLY: What is your relationship with the participant with spinal cord injury?	CARE PARTNERS ONLY: In what ways to you assist the participant with spinal cord injury? (Select all that apply) (choice=Bathing)	CARE PARTNERS ONLY: In what ways to you assist the participant with spinal cord injury? (Select all that apply) (choice=Dressing)	CARE PARTNERS ONLY: In what ways to you assist the participant with spinal cord injury? (Select all that apply) (choice=Feeding)	CARE PARTNERS ONLY: In what ways to you assist the participant with spinal cord injury? (Select all that apply) (choice=Toileting)	CARE PARTNERS ONLY: In what ways to you assist the participant with spinal cord injury? (Select all that apply) (choice=Grooming)	CARE PARTNERS ONLY: In what ways to you assist the participant with spinal cord injury? (Select all that apply) (choice=Transportation)	CARE PARTNERS ONLY: In what ways to you assist the participant with spinal cord injury? (Select all that apply) (choice=Household Chores)	CARE PARTNERS ONLY: In what ways to you assist the participant with spinal cord injury? (Select all that apply) (choice=Shopping)	CARE PARTNERS ONLY: In what ways to you assist the participant with spinal cord injury? (Select all that apply) (choice=Moving within the bed)	CARE PARTNERS ONLY: In what ways to you assist the participant with spinal cord injury? (Select all that apply) (choice=Moving to/from the bed)	CARE PARTNERS ONLY: In what ways to you assist the participant with spinal cord injury? (Select all that apply) (choice=Moving to/from a wheelchair)	CARE PARTNERS ONLY: In what ways to you assist the participant with spinal cord injury? (Select all that apply) (choice=Moving to/from a vehicle)	CARE PARTNERS ONLY: In what ways to you assist the participant with spinal cord injury? (Select all that apply) (choice=Moving from seated to standing position)	CARE PARTNERS ONLY: In what ways to you assist the participant with spinal cord injury? (Select all that apply) (choice=Walking)	CARE PARTNERS ONLY: In what ways to you assist the participant with spinal cord injury? (Select all that apply) (choice=Other)	Prefer to Self Describe - Care Partner Assistance for Participant with spinal cord injury	Compared to other people your own age, do you think you are...?
1	3 Month Visit	P	pSCI															Unchecked	Unchecked	Unchecked	Unchecked	Unchecked	Unchecked	Unchecked	Unchecked	Unchecked	Unchecked	Unchecked	Checked	No change	No change		Unchecked	Unchecked	Unchecked	Unchecked	Unchecked	Unchecked	Unchecked	Unchecked	Unchecked	Unchecked	Unchecked	Unchecked	Unchecked	Unchecked	Unchecked		More active
1	6 Month Visit	P	pSCI															Unchecked	Unchecked	Unchecked	Unchecked	Unchecked	Unchecked	Unchecked	Unchecked	Unchecked	Unchecked	Unchecked	Unchecked				Unchecked	Unchecked	Unchecked	Unchecked	Unchecked	Unchecked	Unchecked	Unchecked	Unchecked	Unchecked	Unchecked	Unchecked	Unchecked	Unchecked	Unchecked		More active
1	Baseline	P	pSCI	5	75	15.2	60	Male	White	$50,000 through $99,999	Married	Manual Wheelchair	Manual Wheelchair	1985-05-09	36.8	T12	Complete	Unchecked	Unchecked	Unchecked	Unchecked	Unchecked	Checked	Unchecked	Unchecked	Unchecked	Unchecked	Unchecked	Checked	HTN Smoke - half pack per day L medial ankle wound Traumatic MCC - 5/9/1985 Level of Injury - T12	Atrovastatin - 40 mg Colestipol - 16 M Carveoilol - 25 mg Baclofen - 20 mg Hctz - 25 37.5 mg Lisinopril - 20 mg Meloxicam - 15mg Oxybutin - 25 mg Norco - 10-325 mg Vietoza - 1.8 u Novalog - 8u Tresibac - 14u Cinnamon - 1000 mg Anti diarrheal 2 mg D-mannosc - 500mg Glucosamine 1200 mg		Unchecked	Unchecked	Unchecked	Unchecked	Unchecked	Unchecked	Unchecked	Unchecked	Unchecked	Unchecked	Unchecked	Unchecked	Unchecked	Unchecked	Unchecked		About as active
2	3 Month Visit	T	pSCI															Unchecked	Unchecked	Unchecked	Unchecked	Unchecked	Unchecked	Unchecked	Unchecked	Unchecked	Unchecked	Unchecked	Checked	3rd degree chemical burns on posterior aspect of B thighs from mineral spirits spill onto cushion + prolonged sitting			Unchecked	Unchecked	Unchecked	Unchecked	Unchecked	Unchecked	Unchecked	Unchecked	Unchecked	Unchecked	Unchecked	Unchecked	Unchecked	Unchecked	Unchecked		Much more active
2	6 Month Visit	T	pSCI															Unchecked	Unchecked	Unchecked	Unchecked	Unchecked	Unchecked	Unchecked	Unchecked	Unchecked	Unchecked	Unchecked	Checked	Blood clot - blood thinners			Unchecked	Unchecked	Unchecked	Unchecked	Unchecked	Unchecked	Unchecked	Unchecked	Unchecked	Unchecked	Unchecked	Unchecked	Unchecked	Unchecked	Unchecked		Much more active
2	Baseline	T	pSCI	7	86	8.8	60	Male	White	$50,000 through $99,999	Single, never married	Manual Wheelchair	Manual Wheelchair	1984-07-21	37.7	C5	Incomplete	Unchecked	Unchecked	Unchecked	Unchecked	Unchecked	Unchecked	Unchecked	Unchecked	Checked	Unchecked	Unchecked	Checked	July 2021 - pacemaker due to bradycardia (38 bpm) RLE DVT post op following PPM currently managed with medication L hip fix - 2002 July 21 1984 injury occurred Diving accident Bladder stones - Surgery scheduled March 1	Baclofen Plavix temp since august		Unchecked	Unchecked	Unchecked	Unchecked	Unchecked	Unchecked	Unchecked	Unchecked	Unchecked	Unchecked	Unchecked	Unchecked	Unchecked	Unchecked	Unchecked		More active
3	3 Month Visit	P	pSCI															Unchecked	Unchecked	Unchecked	Unchecked	Unchecked	Unchecked	Unchecked	Unchecked	Unchecked	Unchecked	Unchecked	Checked	No change			Unchecked	Unchecked	Unchecked	Unchecked	Unchecked	Unchecked	Unchecked	Unchecked	Unchecked	Unchecked	Unchecked	Unchecked	Unchecked	Unchecked	Unchecked		More active
3	6 Month Visit	P	pSCI															Unchecked	Unchecked	Unchecked	Unchecked	Unchecked	Unchecked	Unchecked	Unchecked	Unchecked	Unchecked	Unchecked	Unchecked				Unchecked	Unchecked	Unchecked	Unchecked	Unchecked	Unchecked	Unchecked	Unchecked	Unchecked	Unchecked	Unchecked	Unchecked	Unchecked	Unchecked	Unchecked		More active
3	Baseline	P	pSCI	3	63	23	36	Male	White	$100,000 through $149,999	Married	Walking	Walking	2021-09-04	0.5	L3-4	Incomplete	Unchecked	Unchecked	Unchecked	Unchecked	Unchecked	Unchecked	Unchecked	Unchecked	Unchecked	Unchecked	Unchecked	Checked	NA	Aspirin Sodinifil		Unchecked	Unchecked	Unchecked	Unchecked	Unchecked	Unchecked	Unchecked	Unchecked	Unchecked	Unchecked	Unchecked	Unchecked	Unchecked	Unchecked	Unchecked		More active
4	3 Month Visit	T	pSCI															Unchecked	Unchecked	Unchecked	Unchecked	Unchecked	Unchecked	Unchecked	Unchecked	Unchecked	Unchecked	Unchecked	Checked	No change	No change		Unchecked	Unchecked	Unchecked	Unchecked	Unchecked	Unchecked	Unchecked	Unchecked	Unchecked	Unchecked	Unchecked	Unchecked	Unchecked	Unchecked	Unchecked		Much more active
4	6 Month Visit	T	pSCI															Unchecked	Unchecked	Unchecked	Unchecked	Unchecked	Unchecked	Unchecked	Unchecked	Unchecked	Unchecked	Unchecked	Unchecked				Unchecked	Unchecked	Unchecked	Unchecked	Unchecked	Unchecked	Unchecked	Unchecked	Unchecked	Unchecked	Unchecked	Unchecked	Unchecked	Unchecked	Unchecked		Much more active
4	Baseline	T	pSCI	2	55	5.8	54	Male	Black or African American	$50,000 through $99,999	Married	Manual Wheelchair	Manual Wheelchair	2005-08-22	16.6	C6-7	Incomplete	Unchecked	Unchecked	Unchecked	Unchecked	Unchecked	Unchecked	Unchecked	Unchecked	Unchecked	Unchecked	Unchecked	Unchecked		Baclofen Tinizidine Provostatin		Unchecked	Unchecked	Unchecked	Unchecked	Unchecked	Unchecked	Unchecked	Unchecked	Unchecked	Unchecked	Unchecked	Unchecked	Unchecked	Unchecked	Unchecked		Much more active
5	3 Month Visit	T	pSCI															Unchecked	Unchecked	Unchecked	Unchecked	Unchecked	Unchecked	Unchecked	Unchecked	Unchecked	Unchecked	Unchecked	Checked	No change	Botox injections once every 3 months in l arm and leg		Unchecked	Unchecked	Unchecked	Unchecked	Unchecked	Unchecked	Unchecked	Unchecked	Unchecked	Unchecked	Unchecked	Unchecked	Unchecked	Unchecked	Unchecked		About as active
5	6 Month Visit	T	pSCI															Unchecked	Unchecked	Unchecked	Unchecked	Unchecked	Unchecked	Unchecked	Unchecked	Unchecked	Unchecked	Unchecked	Unchecked				Unchecked	Unchecked	Unchecked	Unchecked	Unchecked	Unchecked	Unchecked	Unchecked	Unchecked	Unchecked	Unchecked	Unchecked	Unchecked	Unchecked	Unchecked		About as active
5	Baseline	T	pSCI	4	71	17.2	30	Male	White	$25,000 through $49,999	Divorced	Walking	Walking	2020-02-19	2.1	C4-c7	Incomplete	Unchecked	Unchecked	Unchecked	Unchecked	Unchecked	Unchecked	Unchecked	Unchecked	Unchecked	Unchecked	Unchecked	Unchecked		Baclofen Mertazipine		Unchecked	Unchecked	Unchecked	Unchecked	Unchecked	Unchecked	Unchecked	Unchecked	Unchecked	Unchecked	Unchecked	Unchecked	Unchecked	Unchecked	Unchecked		Less active
6	3 Month Visit	0	CP															Unchecked	Unchecked	Unchecked	Unchecked	Unchecked	Unchecked	Unchecked	Unchecked	Unchecked	Unchecked	Unchecked	Checked		Off of listing Ipril med for bp		Unchecked	Unchecked	Unchecked	Unchecked	Unchecked	Unchecked	Unchecked	Unchecked	Unchecked	Unchecked	Unchecked	Unchecked	Unchecked	Unchecked	Unchecked		More active
6	6 Month Visit	0	CP															Unchecked	Unchecked	Unchecked	Unchecked	Unchecked	Unchecked	Unchecked	Unchecked	Unchecked	Unchecked	Unchecked	Unchecked				Unchecked	Unchecked	Unchecked	Unchecked	Unchecked	Unchecked	Unchecked	Unchecked	Unchecked	Unchecked	Unchecked	Unchecked	Unchecked	Unchecked	Unchecked		More active
6	Baseline	0	CP	9	91	25.8	47	Male	White	Less than $25,000	Married	Walking	Walking					Checked	Unchecked	Unchecked	Unchecked	Unchecked	Checked	Unchecked	Unchecked	Unchecked	Unchecked	Unchecked	Checked	Stent; hypertension,	Metformin 2000mg Aspirin 81 Xarelto Metoperol Plavix PRotonix Duloxteen Armor-thyroid	Husband/Wife	Unchecked	Unchecked	Unchecked	Unchecked	Unchecked	Checked	Checked	Unchecked	Unchecked	Unchecked	Unchecked	Unchecked	Unchecked	Unchecked	Unchecked		Less active
7	3 Month Visit	T	pSCI															Unchecked	Unchecked	Unchecked	Unchecked	Unchecked	Unchecked	Unchecked	Unchecked	Unchecked	Unchecked	Unchecked	Unchecked				Unchecked	Unchecked	Unchecked	Unchecked	Unchecked	Unchecked	Unchecked	Unchecked	Unchecked	Unchecked	Unchecked	Unchecked	Unchecked	Unchecked	Unchecked		Less active
7	6 Month Visit	T	pSCI															Unchecked	Unchecked	Unchecked	Unchecked	Unchecked	Unchecked	Unchecked	Unchecked	Unchecked	Unchecked	Unchecked	Unchecked				Unchecked	Unchecked	Unchecked	Unchecked	Unchecked	Unchecked	Unchecked	Unchecked	Unchecked	Unchecked	Unchecked	Unchecked	Unchecked	Unchecked	Unchecked		About as active
7	Baseline	T	pSCI	9	91	25.8	51	Female	White	Less than $25,000	Married	Power Wheelchair	Walking	2020-03-18	2	C6	Complete	Unchecked	Unchecked	Unchecked	Unchecked	Unchecked	Unchecked	Unchecked	Unchecked	Unchecked	Unchecked	Unchecked	Checked	Post injury neuropathy - elbows/armpits down Hyperthyroidism	Levothyroxine		Unchecked	Unchecked	Unchecked	Unchecked	Unchecked	Unchecked	Unchecked	Unchecked	Unchecked	Unchecked	Unchecked	Unchecked	Unchecked	Unchecked	Unchecked		Much less active
8	3 Month Visit	T	pSCI															Unchecked	Unchecked	Unchecked	Unchecked	Unchecked	Unchecked	Unchecked	Unchecked	Unchecked	Unchecked	Unchecked	Unchecked		Cipro for antibiotic		Unchecked	Unchecked	Unchecked	Unchecked	Unchecked	Unchecked	Unchecked	Unchecked	Unchecked	Unchecked	Unchecked	Unchecked	Unchecked	Unchecked	Unchecked		Much less active
8	Baseline	T	pSCI	5	75	50.4	62	Male	White	$50,000 through $99,999	Married	Power Wheelchair	Power Wheelchair	2009-07-29	12.6	C6	Incomplete	Unchecked	Unchecked	Unchecked	Unchecked	Unchecked	Checked	Checked	Checked	Unchecked	Unchecked	Unchecked	Checked	HTN HLD	Janumet X-RAY Atorvastatin Citalopram Glipezide D3 One a day for men Cranberry Stool softener Pro-biotic Allergy relief B complex		Unchecked	Unchecked	Unchecked	Unchecked	Unchecked	Unchecked	Unchecked	Unchecked	Unchecked	Unchecked	Unchecked	Unchecked	Unchecked	Unchecked	Unchecked		More active
9	3 Month Visit	0	CP															Unchecked	Unchecked	Unchecked	Unchecked	Unchecked	Unchecked	Unchecked	Unchecked	Unchecked	Unchecked	Unchecked	Unchecked				Unchecked	Unchecked	Unchecked	Unchecked	Unchecked	Unchecked	Unchecked	Unchecked	Unchecked	Unchecked	Unchecked	Unchecked	Unchecked	Unchecked	Unchecked		About as active
9	Baseline	0	CP	5	75	50.4	63	Female	White	$50,000 through $99,999	Married	Walking	Walking					Unchecked	Unchecked	Unchecked	Unchecked	Checked	Unchecked	Unchecked	Unchecked	Unchecked	Unchecked	Unchecked	Checked	Breast cancer	Simvastatin Losartan Citalopram Metoprolol Euthrox One a day for women D3 Cranberry Stool softener Probiotic B complex	Husband/Wife	Checked	Checked	Unchecked	Checked	Unchecked	Checked	Checked	Checked	Checked	Checked	Checked	Checked	Checked	Unchecked	Checked	Food prep	More active
10	3 Month Visit	P	pSCI															Unchecked	Unchecked	Unchecked	Unchecked	Unchecked	Unchecked	Unchecked	Unchecked	Unchecked	Unchecked	Unchecked	Unchecked				Unchecked	Unchecked	Unchecked	Unchecked	Unchecked	Unchecked	Unchecked	Unchecked	Unchecked	Unchecked	Unchecked	Unchecked	Unchecked	Unchecked	Unchecked		About as active
10	Baseline	P	pSCI	9	95	43.7	56	Male	White	Less than $25,000	Married	Walking	Walking	2012-01-17	10.2	T12-L1	Incomplete	Unchecked	Unchecked	Unchecked	Unchecked	Unchecked	Unchecked	Unchecked	Unchecked	Unchecked	Unchecked	Unchecked	Checked	HTN	Gabapentin Baclofen Vesacare Vit D Antibiotic		Unchecked	Unchecked	Unchecked	Unchecked	Unchecked	Unchecked	Unchecked	Unchecked	Unchecked	Unchecked	Unchecked	Unchecked	Unchecked	Unchecked	Unchecked		Much less active
11	3 Month Visit	P	pSCI															Unchecked	Unchecked	Unchecked	Unchecked	Unchecked	Unchecked	Unchecked	Unchecked	Unchecked	Unchecked	Unchecked	Unchecked		Off lisinopril - BP low so came off		Unchecked	Unchecked	Unchecked	Unchecked	Unchecked	Unchecked	Unchecked	Unchecked	Unchecked	Unchecked	Unchecked	Unchecked	Unchecked	Unchecked	Unchecked		Much more active
11	6 Month Visit	P	pSCI															Unchecked	Unchecked	Unchecked	Unchecked	Unchecked	Unchecked	Unchecked	Unchecked	Unchecked	Unchecked	Unchecked	Checked	No change	No change		Unchecked	Unchecked	Unchecked	Unchecked	Unchecked	Unchecked	Unchecked	Unchecked	Unchecked	Unchecked	Unchecked	Unchecked	Unchecked	Unchecked	Unchecked		More active
11	Baseline	P	pSCI	5	79	13.5	59	Male	White	$25,000 through $49,999	Single, never married	Manual Wheelchair	Manual Wheelchair	1991-12-13	30.3	T5-7	Complete	Unchecked	Unchecked	Unchecked	Unchecked	Unchecked	Unchecked	Checked	Unchecked	Unchecked	Unchecked	Unchecked	Checked	HTN	Lisinopril - 15 mg Gabapentin - 300 mg		Unchecked	Unchecked	Unchecked	Unchecked	Unchecked	Unchecked	Unchecked	Unchecked	Unchecked	Unchecked	Unchecked	Unchecked	Unchecked	Unchecked	Unchecked		More active
12	3 Month Visit	T	pSCI															Unchecked	Unchecked	Unchecked	Unchecked	Unchecked	Unchecked	Unchecked	Unchecked	Unchecked	Unchecked	Unchecked	Unchecked				Unchecked	Unchecked	Unchecked	Unchecked	Unchecked	Unchecked	Unchecked	Unchecked	Unchecked	Unchecked	Unchecked	Unchecked	Unchecked	Unchecked	Unchecked		About as active
12	6 Month Visit	T	pSCI															Unchecked	Unchecked	Unchecked	Unchecked	Unchecked	Unchecked	Unchecked	Unchecked	Unchecked	Unchecked	Unchecked	Unchecked				Unchecked	Unchecked	Unchecked	Unchecked	Unchecked	Unchecked	Unchecked	Unchecked	Unchecked	Unchecked	Unchecked	Unchecked	Unchecked	Unchecked	Unchecked		More active
12	Baseline	T	pSCI	1	26	4.6	60	Male	White	$100,000 through $149,999	Married	Power Wheelchair	Power Wheelchair	2020-02-29	2	C4-C7	Incomplete	Unchecked	Unchecked	Unchecked	Unchecked	Unchecked	Unchecked	Unchecked	Unchecked	Unchecked	Unchecked	Unchecked	Unchecked		Medidine for spasms Bladder spasms		Unchecked	Unchecked	Unchecked	Unchecked	Unchecked	Unchecked	Unchecked	Unchecked	Unchecked	Unchecked	Unchecked	Unchecked	Unchecked	Unchecked	Unchecked		About as active
13	3 Month Visit	P	pSCI															Unchecked	Unchecked	Unchecked	Unchecked	Unchecked	Unchecked	Unchecked	Unchecked	Unchecked	Unchecked	Unchecked	Unchecked				Unchecked	Unchecked	Unchecked	Unchecked	Unchecked	Unchecked	Unchecked	Unchecked	Unchecked	Unchecked	Unchecked	Unchecked	Unchecked	Unchecked	Unchecked		More active
13	6 Month Visit	P	pSCI															Unchecked	Unchecked	Unchecked	Unchecked	Unchecked	Unchecked	Unchecked	Unchecked	Unchecked	Unchecked	Unchecked	Unchecked		Decreased pain medications		Unchecked	Unchecked	Unchecked	Unchecked	Unchecked	Unchecked	Unchecked	Unchecked	Unchecked	Unchecked	Unchecked	Unchecked	Unchecked	Unchecked	Unchecked		More active
13	Baseline	P	pSCI	8	91	8.9	78	Male	White	$50,000 through $99,999	Married	Power Wheelchair	Power Wheelchair	2000-07-17	21.6	T11-12	Incomplete	Unchecked	Unchecked	Unchecked	Unchecked	Checked	Checked	Unchecked	Unchecked	Unchecked	Unchecked	Unchecked	Checked	Osteoporosis Compression fx s/p surgery with lami Childhood Epilepsy - petit mal July 17 2000 09/1995 2012 hardware removal Prostate and skin CA Hypertension Hypothroidism	Methamine Vit C Atenolol Telnasartin Thyroid Hydrocodrone Oxycodone		Unchecked	Unchecked	Unchecked	Unchecked	Unchecked	Unchecked	Unchecked	Unchecked	Unchecked	Unchecked	Unchecked	Unchecked	Unchecked	Unchecked	Unchecked		More active
14	3 Month Visit	0	CP															Unchecked	Unchecked	Unchecked	Unchecked	Unchecked	Unchecked	Unchecked	Unchecked	Unchecked	Unchecked	Unchecked	Unchecked		Chitosanase		Unchecked	Unchecked	Unchecked	Unchecked	Unchecked	Unchecked	Unchecked	Unchecked	Unchecked	Unchecked	Unchecked	Unchecked	Unchecked	Unchecked	Unchecked		More active
14	6 Month Visit	0	CP															Unchecked	Unchecked	Unchecked	Unchecked	Unchecked	Unchecked	Unchecked	Unchecked	Unchecked	Unchecked	Unchecked	Unchecked				Unchecked	Unchecked	Unchecked	Unchecked	Unchecked	Unchecked	Unchecked	Unchecked	Unchecked	Unchecked	Unchecked	Unchecked	Unchecked	Unchecked	Unchecked		More active
14	Baseline	0	CP	8	91	8.9	72	Female	White	$25,000 through $49,999	Married	Walking	Walking					Checked	Unchecked	Unchecked	Unchecked	Checked	Unchecked	Unchecked	Unchecked	Checked	Unchecked	Unchecked	Checked	Melanoma, TKA R 2011, C5~7 fusion 2019	Telisartan _HTN Clondine patch; HTN Atenolol HTN Cloazpam Tramadol	Husband/Wife	Unchecked	Unchecked	Unchecked	Unchecked	Unchecked	Unchecked	Checked	Checked	Unchecked	Unchecked	Unchecked	Unchecked	Unchecked	Unchecked	Unchecked		More active
15	3 Month Visit	0	CP															Unchecked	Unchecked	Unchecked	Unchecked	Unchecked	Unchecked	Unchecked	Unchecked	Unchecked	Unchecked	Unchecked	Unchecked				Unchecked	Unchecked	Unchecked	Unchecked	Unchecked	Unchecked	Unchecked	Unchecked	Unchecked	Unchecked	Unchecked	Unchecked	Unchecked	Unchecked	Unchecked		About as active
15	6 Month Visit	0	CP															Unchecked	Unchecked	Unchecked	Unchecked	Unchecked	Unchecked	Unchecked	Unchecked	Unchecked	Unchecked	Unchecked	Checked	No changes			Unchecked	Unchecked	Unchecked	Unchecked	Unchecked	Unchecked	Unchecked	Unchecked	Unchecked	Unchecked	Unchecked	Unchecked	Unchecked	Unchecked	Unchecked		More active
15	Baseline	0	CP	2	47	1.4	31	Female	White	$50,000 through $99,999	Married	Walking	Walking					Unchecked	Unchecked	Unchecked	Unchecked	Unchecked	Unchecked	Unchecked	Unchecked	Unchecked	Unchecked	Unchecked	Unchecked			Daughter	Unchecked	Checked	Checked	Checked	Checked	Checked	Checked	Unchecked	Unchecked	Checked	Checked	Checked	Unchecked	Unchecked	Unchecked		More active
16	Baseline	P	pSCI	8	90	2.6	23	Male	Hispanic or Latino	Less than $25,000	Single, never married	Manual Wheelchair	Manual Wheelchair	2018-12-21	3.2	T6	Incomplete	Unchecked	Unchecked	Unchecked	Unchecked	Unchecked	Unchecked	Unchecked	Unchecked	Unchecked	Unchecked	Unchecked	Checked	Motor vehicle accident 01/02/2020 - pelvis, knees, femurs, feet			Unchecked	Unchecked	Unchecked	Unchecked	Unchecked	Unchecked	Unchecked	Unchecked	Unchecked	Unchecked	Unchecked	Unchecked	Unchecked	Unchecked	Unchecked		Much less active
17	3 Month Visit	T	pSCI															Unchecked	Unchecked	Unchecked	Unchecked	Unchecked	Unchecked	Unchecked	Unchecked	Unchecked	Unchecked	Unchecked	Unchecked				Unchecked	Unchecked	Unchecked	Unchecked	Unchecked	Unchecked	Unchecked	Unchecked	Unchecked	Unchecked	Unchecked	Unchecked	Unchecked	Unchecked	Unchecked		Less active
17	6 Month Visit	T	pSCI															Unchecked	Unchecked	Unchecked	Unchecked	Unchecked	Unchecked	Unchecked	Unchecked	Unchecked	Unchecked	Unchecked	Unchecked				Unchecked	Unchecked	Unchecked	Unchecked	Unchecked	Unchecked	Unchecked	Unchecked	Unchecked	Unchecked	Unchecked	Unchecked	Unchecked	Unchecked	Unchecked		About as active
17	Baseline	T	pSCI	4	68	21.3	64	Female	White	Less than $25,000	In a relationship, not married	Power Wheelchair	Power Wheelchair	2021-03-06	1	C3	Complete	Unchecked	Unchecked	Unchecked	Unchecked	Unchecked	Unchecked	Unchecked	Unchecked	Unchecked	Unchecked	Unchecked	Checked	Colostomy Suprapubic catheter Coccyx - Roho cushion Femoral blood clots on eliquis Pulmonary embolism Pnemonia JP	Baclofen Prilosec Seroquel Nor on Acetamiphime Eliquis Gabapentin Midodrine Zofran Oxybutin Wellbutrin Hydroxyzine Vit b12 Miralax Medical marijuana		Unchecked	Unchecked	Unchecked	Unchecked	Unchecked	Unchecked	Unchecked	Unchecked	Unchecked	Unchecked	Unchecked	Unchecked	Unchecked	Unchecked	Unchecked		Less active
18	3 Month Visit	0	CP															Unchecked	Unchecked	Unchecked	Unchecked	Unchecked	Unchecked	Unchecked	Unchecked	Unchecked	Unchecked	Unchecked	Unchecked				Unchecked	Unchecked	Unchecked	Unchecked	Unchecked	Unchecked	Unchecked	Unchecked	Unchecked	Unchecked	Unchecked	Unchecked	Unchecked	Unchecked	Unchecked		About as active
18	6 Month Visit	0	CP															Unchecked	Unchecked	Unchecked	Unchecked	Unchecked	Unchecked	Unchecked	Unchecked	Unchecked	Unchecked	Unchecked	Unchecked				Unchecked	Unchecked	Unchecked	Unchecked	Unchecked	Unchecked	Unchecked	Unchecked	Unchecked	Unchecked	Unchecked	Unchecked	Unchecked	Unchecked	Unchecked		More active
18	Baseline	0	CP	4	68	21.3	66	Male	White	Less than $25,000	In a relationship, not married	Walking	Walking					Unchecked	Unchecked	Unchecked	Unchecked	Unchecked	Unchecked	Unchecked	Unchecked	Unchecked	Unchecked	Unchecked	Checked	Abdominal pain that increases with lifting objects and walking uphill; related to trauma while kayaking	Lipinorsol-HTN Vitamins	Significant Other	Unchecked	Checked	Checked	Checked	Checked	Checked	Checked	Checked	Checked	Checked	Checked	Checked	Unchecked	Unchecked	Unchecked		About as active
19	6 Month Visit	P	pSCI															Unchecked	Unchecked	Unchecked	Unchecked	Unchecked	Unchecked	Unchecked	Unchecked	Unchecked	Unchecked	Unchecked	Checked	No change in PMHx			Unchecked	Unchecked	Unchecked	Unchecked	Unchecked	Unchecked	Unchecked	Unchecked	Unchecked	Unchecked	Unchecked	Unchecked	Unchecked	Unchecked	Unchecked		About as active
19	Baseline	P	pSCI	9	95	9.1	67	Male	White	Less than $25,000	Divorced	Manual Wheelchair	Manual Wheelchair	2016-02-01	6.1	T5	Incomplete	Unchecked	Unchecked	Unchecked	Unchecked	Unchecked	Checked	Unchecked	Unchecked	Unchecked	Unchecked	Unchecked	Checked	Hyperextension of L knee Tumor size in the thoracic tumor s/p resection July 2021 s/p cyst removal with improved symptoms HOH with B hearings aids			Unchecked	Unchecked	Unchecked	Unchecked	Unchecked	Unchecked	Unchecked	Unchecked	Unchecked	Unchecked	Unchecked	Unchecked	Unchecked	Unchecked	Unchecked		Less active
20	Baseline	T	pSCI	8	91	54.5	52	Female	American Indian or Alaskan Native	Less than $25,000	Divorced	Power Wheelchair	Power Wheelchair	2016-02-08	6.1	C6	Incomplete	Unchecked	Unchecked	Unchecked	Unchecked	Unchecked	Unchecked	Unchecked	Unchecked	Unchecked	Unchecked	Unchecked	Checked	MVC, sleeping in backseat with drunk driver. C1-C7 injury/surgery	Xarelto Tamsolsen Finermine Percocet 10 Ducalex		Unchecked	Unchecked	Unchecked	Unchecked	Unchecked	Unchecked	Unchecked	Unchecked	Unchecked	Unchecked	Unchecked	Unchecked	Unchecked	Unchecked	Unchecked		More active
21	6 Month Visit	0	CP															Unchecked	Unchecked	Unchecked	Unchecked	Unchecked	Unchecked	Unchecked	Unchecked	Unchecked	Unchecked	Unchecked	Unchecked				Unchecked	Unchecked	Unchecked	Unchecked	Unchecked	Unchecked	Unchecked	Unchecked	Unchecked	Unchecked	Unchecked	Unchecked	Unchecked	Unchecked	Unchecked		About as active
21	Baseline	0	CP	1	26	4.6	60	Female	White	$50,000 through $99,999	Married	Walking	Walking					Unchecked	Unchecked	Unchecked	Unchecked	Unchecked	Checked	Unchecked	Unchecked	Unchecked	Unchecked	Unchecked	Unchecked		Metformin eR 500 mg 2 AM 2 evening Venlafaxine 150 mg Trazadone 150 mg Nateglinide 60 mg 3 daily Rosuvastatin 5 mg Estradiol .5 mg Medroxyprogesterone 5 mg	Husband/Wife	Checked	Checked	Checked	Checked	Checked	Checked	Checked	Checked	Checked	Checked	Checked	Checked	Unchecked	Unchecked	Unchecked		About as active
22	Baseline	P	pSCI	4	73	6.3	80	Female	White	$25,000 through $49,999	Widowed	Manual Wheelchair	Manual Wheelchair	2019-03-01	3	T12	Incomplete	Checked	Unchecked	Unchecked	Unchecked	Unchecked	Unchecked	Unchecked	Unchecked	Unchecked	Unchecked	Unchecked	Checked	Pre_diabetic R ankle wound on the front Suprapubic catheter	Eliquis Metformin Vitamin D3 Torvastatin Oxybutin Anti~depressant Furosemide Potassium Iron		Unchecked	Unchecked	Unchecked	Unchecked	Unchecked	Unchecked	Unchecked	Unchecked	Unchecked	Unchecked	Unchecked	Unchecked	Unchecked	Unchecked	Unchecked		More active
23	6 Month Visit	P	pSCI															Unchecked	Unchecked	Unchecked	Unchecked	Unchecked	Unchecked	Unchecked	Unchecked	Unchecked	Unchecked	Unchecked	Unchecked				Unchecked	Unchecked	Unchecked	Unchecked	Unchecked	Unchecked	Unchecked	Unchecked	Unchecked	Unchecked	Unchecked	Unchecked	Unchecked	Unchecked	Unchecked		About as active
23	Baseline	P	pSCI	10	99	9.5	23	Male	Asian	$50,000 through $99,999	Single, never married	Manual Wheelchair	Manual Wheelchair	2012-03-20	10	T4	Unsure	Unchecked	Unchecked	Unchecked	Unchecked	Unchecked	Unchecked	Unchecked	Unchecked	Unchecked	Unchecked	Unchecked	Checked	Heart murmur HTN Seizures	Lisiopril 5 mg 1 am Zoloft 150 mg am Vit d 2000u afternoon Stool softener 100m,g soft gel pm Baclofen 3x10 mg 3 daily Bus-ironed 10 mg 3 x daily Oxybutin 2 x 10 mg AM		Unchecked	Unchecked	Unchecked	Unchecked	Unchecked	Unchecked	Unchecked	Unchecked	Unchecked	Unchecked	Unchecked	Unchecked	Unchecked	Unchecked	Unchecked		About as active
[truncated: 210 more columns]
